# Supplementary material for: Photopolarization of Fucus zygotes is determined by time sensitive vectorial addition of environmental cues during axis amplification
Source: Front Plant Sci. 2015 Feb 3;6:26. doi: 10.3389/fpls.2015.00026 (PMC4315017; doi:10.3389/fpls.2015.00026)
Supplement: Supplementary file 1 [file Table1.CSV]

SUPPLEMENTARY TABLE 1. 180° reorientations
	Interval (degrees)	[337,5; 22,5]	[292,5; 337,5]	[247,5; 292,5]	[202,5; 247,5]	[157,5; 202,5]	[112,5; 157,5]	[67,5; 112,5]	[22,5,5, 67,5]
	midpoint (degrees)	0	315	270	225	180	135	90	45
Timepoint of reorientation	Replicate									Total
10h30	Replicate I	29	19	10	4	21	7	5	5	100
	Replicate II	56	8	24	1	0	7	4	0	100
	Replicate III	45	16	2	3	15	4	13	2	100
12h00	Replicate I	31	7	0	0	55	7	0	0	100
	Replicate II	58	3	2	1	26	7	2	1	100
	Replicate III	10	1	2	5	62	13	6	1	100
13h30	Replicate I	5	2	0	10	78	5	0	0	100
	Replicate II	16	1	0	7	67	8	0	1	100
	Replicate III	10	0	0	1	85	4	0	0	100
15h00	Replicate I	5	0	0	14	76	5	0	0	100
	Replicate II	3	0	2	8	85	1	1	0	100
	Replicate III	5	0	2	7	73	7	4	2	100
16h30	Replicate I	1	0	9	30	56	2	0	1	99
	Replicate II	2	4	3	15	54	18	3	1	100
	Replicate III	0	0	2	12	81	5	0	0	100
