# Supplementary material for: Photopolarization of Fucus zygotes is determined by time sensitive vectorial addition of environmental cues during axis amplification
Source: Front Plant Sci. 2015 Feb 3;6:26. doi: 10.3389/fpls.2015.00026 (PMC4315017; doi:10.3389/fpls.2015.00026)
Supplement: Supplementary file 2 [file Table2.CSV]

SUPPLEMENTARY TABLE 2. 90° reorientations
	Interval (degrees)	[337,5; 22,5]	[292,5; 337,5]	[247,5; 292,5]	[202,5; 247,5]	[157,5; 202,5]	[112,5; 157,5]	[67,5; 112,5]	[22,5,5, 67,5]
	midpoint (degrees)	0	315	270	225	180	135	90	45
	Replicate									Total
7h00	Replicate I	0	0	101	10	2	0	0	0	113
	Replicate II	1	2	70	5	0	1	1	0	80
	Replicate III	0	0	89	8	0	0	1	1	99
8h00	Replicate I	3	1	99	4	1	0	2	1	111
	Replicate II	13	40	105	60	5	14	1	2	240
	Replicate III	0	0	94	3	0	0	0	1	98
10h00	Replicate I	0	1	80	29	1	0	0	0	111
	Replicate II	5	8	45	40	0	3	0	0	101
	Replicate III	0	11	94	10	0	0	0	0	115
10h30	Replicate I	6	0	0	51	48	5	0	0	110
	Replicate II	0	50	50	5	0	1	0	5	111
	Replicate III	1	4	38	35	3	4	1	0	86
11h00	Replicate I	0	0	25	56	18	3	23	0	125
	Replicate II	5	10	35	40	6	11	0	5	112
	Replicate III	0	1	44	37	6	1	0	0	89
11h30	Replicate I	0	0	3	84	20	0	0	0	107
	Replicate II	0	0	23	60	5	8	0	5	101
	Replicate III	0	1	7	49	50	2	0	0	109
12h00	Replicate I	1	1	14	84	21	0	0	0	121
	Replicate II	2	11	32	56	12	0	0	0	113
	Replicate III	0	0	20	55	33	0	0	0	108
12h30	Replicate I	0	0	8	34	60	0	0	0	102
	Replicate II	0	10	36	43	11	0	0	0	100
	Replicate III	0	2	36	71	13	0	0	0	122
13h00	Replicate I	0	0	0	13	91	1	0	0	105
	Replicate II	0	0	0	32	10	7	0	0	49
	Replicate III	0	0	1	36	70	11	0	0	118
13h30	Replicate I	0	1	1	42	67	0	0	0	111
	Replicate II	1	2	10	65	14	5	3	0	100
	Replicate III	0	0	1	33	31	2	0	0	67
14h00	Replicate I	0	0	2	22	82	0	0	0	106
	Replicate II	0	0	15	68	20	0	7	0	110
	Replicate III	0	0	4	63	48	2	1	0	118
14h30	Replicate I	0	0	1	50	54	0	0	0	105
	Replicate II	0	3	0	70	25	3	0	0	101
	Replicate III	0	0	2	47	64	2	0	1	116
15h00	Replicate I	0	0	0	36	59	0	1	0	96
	Replicate II	2	3	10	65	20	2	0	0	102
	Replicate III	0	0	3	55	50	1	1	0	110
16h00	Replicate I	1	1	0	7	94	0	0	0	103
	Replicate II	0	1	10	20	35	12	0	2	80
	Replicate III	0	1	0	24	82	3	0	0	110
17h00	Replicate I	0	0	0	6	68	0	0	0	74
	Replicate II	0	5	15	35	31	14	0	0	100
	Replicate III	1	1	1	24	75	7	0	0	109
18h00	Replicate I	0	0	0	0	126	0	0	0	126
	Replicate II	0	0	11	45	25	15	0	4	100
	Replicate III	0	0	0	7	90	5	0	0	102
