# Supplementary material for: Photopolarization of Fucus zygotes is determined by time sensitive vectorial addition of environmental cues during axis amplification
Source: Front Plant Sci. 2015 Feb 3;6:26. doi: 10.3389/fpls.2015.00026 (PMC4315017; doi:10.3389/fpls.2015.00026)
Supplement: Supplementary file 3 [file Table3.CSV]

SUPPLEMENTARY TABLE 3. 90° reorientations
Timepoint of staining	Replicate	amount of staining zygotes	total scored zygotes
10h30	Replicate I	15	100
	Replicate II	16	100
	Replicate III	11	100
13h30	Replicate I	44	100
	Replicate II	54	100
	Replicate III	64	100
16h30	Replicate I	66	100
	Replicate II	62	100
	Replicate III	90	100
